# Supplementary material for: 3D-Printed Continuous Flax Fiber-Reinforced Composites Based on a Dual-Resin System
Source: Polymers (Basel). 2025 Sep 17;17(18):2515. doi: 10.3390/polym17182515 (PMC12473954; doi:10.3390/polym17182515)
Supplement: Supplementary file 1 [file polymers-17-02515-s001.zip]

Archive with 1 entries (1 files):
- polymers-3857604-supplementary.pdf
